# Supplementary material for: Running into the Lyme-light: a retrospective cross-sectional study of tick bites and Lyme disease prevalence, incidence, and prevention in hill runners, Scotland, UK
Source: BMC Public Health. 2026 Jan 13;26:528. doi: 10.1186/s12889-025-26181-8 (PMC12888623; doi:10.1186/s12889-025-26181-8)
Supplement: Supplementary file 2 — Supplementary Material 2. [file 12889_2025_26181_MOESM2_ESM.xlsx]

## Sheet: Sheet1
	Additional File 2. Total estimated tick bites in the 12 months preceding survey by the frequency of conducting preventive behaviours.
	A. Total estimated tick bites in the 12 months preceding survey by the frequency of conducting preventive behaviours
	Preventative behaviour	Estimated total tick bites in preceding 12 months						p-value2
		None, N = 371	1-5, N = 591	6-10, N = 311	11-15, N = 301	16-20, N = 121	≥21, N = 431
	Full body tick check							<0.001
	Never or infrequently	14 (38%)	11 (19%)	2 (6.5%)	1 (3.3%)	0 (0%)	1 (2.3%)
	Regularly or almost always	23 (62%)	48 (81%)	29 (94%)	29 (97%)	12 (100%)	42 (98%)
	Leg cover							0.379
	Never or infrequently	21 (57%)	42 (71%)	22 (71%)	23 (77%)	6 (50%)	30 (70%)
	Regularly or almost always	16 (43%)	17 (29%)	9 (29%)	7 (23%)	6 (50%)	13 (30%)
	Arm cover							0.96
	Never or infrequently	22 (59%)	33 (56%)	17 (55%)	18 (60%)	6 (50%)	27 (63%)
	Regularly or almost always	15 (41%)	26 (44%)	14 (45%)	12 (40%)	6 (50%)	16 (37%)
	Insect repellent							0.265
	Never or infrequently	27 (73%)	44 (75%)	18 (58%)	25 (83%)	9 (75%)	35 (81%)
	Regularly or almost always	10 (27%)	15 (25%)	13 (42%)	5 (17%)	3 (25%)	8 (19%)
	1 n (%)
	2 Fisher's exact test; Pearson's Chi-squared test
	B. Total estimated tick bites over lifetime preceding survey period by the frequency of conducting preventative behaviours
	Preventative behaviour	Estimated total tick bites prior to survey period						p-value2
		None, N = 181	1-5, N = 241	6-10, N = 211	11-15, N = 91	16-20, N = 161	≥21, N = 1241
	Full body tick check							<0.001
	Never or infrequently	7 (39%)	8 (33%)	4 (19%)	0 (0%)	1 (6.2%)	9 (7.3%)
	Regularly or almost always	11 (61%)	16 (67%)	17 (81%)	9 (100%)	15 (94%)	115 (93%)
	Leg cover							0.507
	Never or infrequently	9 (50%)	17 (71%)	16 (76%)	5 (56%)	12 (75%)	85 (69%)
	Regularly or almost always	9 (50%)	7 (29%)	5 (24%)	4 (44%)	4 (25%)	39 (31%)
	Arm cover							0.97
	Never or infrequently	11 (61%)	14 (58%)	13 (62%)	4 (44%)	9 (56%)	72 (58%)
	Regularly or almost always	7 (39%)	10 (42%)	8 (38%)	5 (56%)	7 (44%)	52 (42%)
	Insect repellent							0.768
	Never or infrequently	13 (72%)	19 (79%)	15 (71%)	5 (56%)	13 (81%)	93 (75%)
	Regularly or almost always	5 (28%)	5 (21%)	6 (29%)	4 (44%)	3 (19%)	31 (25%)
	1 n (%)
	2 Fisher's exact test
