# Supplementary material for: Running into the Lyme-light: a retrospective cross-sectional study of tick bites and Lyme disease prevalence, incidence, and prevention in hill runners, Scotland, UK
Source: BMC Public Health. 2026 Jan 13;26:528. doi: 10.1186/s12889-025-26181-8 (PMC12888623; doi:10.1186/s12889-025-26181-8)
Supplement: Supplementary file 3 — Supplementary Material 3. [file 12889_2025_26181_MOESM3_ESM.xlsx]

## Sheet: Sheet1
	Additional File 3. Key variables of interest by frequency of conducting tick checks.
	Variable	Overall, N = 2121	Tick check		p-value2
			Never or infrequently, N = 291	Regularly or almost always, N = 1831
	Age (in years)	40 (31, 49)	45 (38, 52)	39 (30, 48)	0.036
	Sex				0.057
	Female	93 (44%)	8 (28%)	85 (46%)
	Male	119 (56%)	21 (72%)	98 (54%)
	Competitive hill race in preceding 12 months				0.386
	No	50 (24%)	5 (17%)	45 (25%)
	Yes	162 (76%)	24 (83%)	138 (75%)
	Hours per week of running	6.0 (4.2, 8.0)	5.0 (3.0, 7.0)	6.0 (5.0, 8.0)	0.289
	Hill running				0.053
	Never or infrequently	32 (15%)	8 (28%)	24 (13%)
	Regularly or almost always	180 (85%)	21 (72%)	159 (87%)
	Hours per week of other outdoor activity	5.0 (3.0, 8.0)	5.0 (3.0, 6.0)	5.0 (3.0, 8.0)	0.839
	Insect repellent use				0.274
	Never or infrequently	158 (75%)	24 (83%)	134 (73%)
	Regularly or almost always	54 (25%)	5 (17%)	49 (27%)
	Full leg cover				0.897
	Never or infrequently	144 (68%)	20 (69%)	124 (68%)
	Regularly or almost always	68 (32%)	9 (31%)	59 (32%)
	Full arm cover				0.379
	Never or infrequently	123 (58%)	19 (66%)	104 (57%)
	Regularly or almost always	89 (42%)	10 (34%)	79 (43%)
	1 Median (IQR); n (%)
	2 Wilcoxon rank sum test; Pearson's Chi-squared test; Fisher's exact test
