# Supplementary material for: Running into the Lyme-light: a retrospective cross-sectional study of tick bites and Lyme disease prevalence, incidence, and prevention in hill runners, Scotland, UK
Source: BMC Public Health. 2026 Jan 13;26:528. doi: 10.1186/s12889-025-26181-8 (PMC12888623; doi:10.1186/s12889-025-26181-8)
Supplement: Supplementary file 4 — Supplementary Material 4. [file 12889_2025_26181_MOESM4_ESM.xlsx]

## Sheet: Sheet1
	Additional File 4. Key variables of interest by participant sex.
			Sex
	Variable	Overall, N = 2121	Female, N = 931	Male, N = 1191	p-value2
	Total tick bites in preceding 12 months				0.586
	None	37 (17.5%)	15 (16.1%)	22 (18.5%)
	1-5	59 (27.8%)	23 (24.7%)	36 (30.3%)
	6-10	31 (14.6%)	13 (14.0%)	18 (15.1%)
	11-15	30 (14.2%)	13 (14.0%)	17 (14.3%)
	16-20	12 (5.7%)	8 (8.6%)	4 (3.4%)
	≥21	43 (20.3%)	21 (22.6%)	22 (18.5%)
	Age (in years)	40 (31, 49)	37 (30, 46)	42 (32, 50)	0.048
	Competitive hill race in preceding 12 months				0.003
	No	50 (23.6%)	31 (33.3%)	19 (16.0%)
	Yes	162 (76.4%)	62 (66.7%)	100 (84.0%)
	Hours per week of running	6.0 (4.2, 8.0)	6.0 (4.0, 8.0)	6.0 (5.0, 8.0)	0.98
	Hill running				0.99
	Never or infrequently	32 (15.1%)	14 (15.1%)	18 (15.1%)
	Regularly or almost always	180 (84.9%)	79 (84.9%)	101 (84.9%)
	Hours per week of other outdoor activity	5.0 (3.0, 8.0)	5.0 (2.0, 10.0)	5.0 (3.0, 7.0)	0.837
	Insect repellent				0.827
	Never or infrequently	158 (74.5%)	70 (75.3%)	88 (73.9%)
	Regularly or almost always	54 (25.5%)	23 (24.7%)	31 (26.1%)
	Full leg cover				<0.001
	Never or infrequently	144 (67.9%)	50 (53.8%)	94 (79.0%)
	Regularly or almost always	68 (32.1%)	43 (46.2%)	25 (21.0%)
	Full arm cover				0.788
	Never or infrequently	123 (58.0%)	53 (57.0%)	70 (58.8%)
	Regularly or almost always	89 (42.0%)	40 (43.0%)	49 (41.2%)
	Full body tick check				0.057
	Never or infrequently	29 (13.7%)	8 (8.6%)	21 (17.6%)
	Regularly or almost always	183 (86.3%)	85 (91.4%)	98 (82.4%)
	1 n (%); Median (interquartile range)
	2 Pearson's Chi-squared test; Wilcoxon rank sum test
